# Supplementary material for: Red Cell Distribution Width–Standard Deviation and the Severity of In-Stent Restenosis: Associations with Angiographic Stenosis Burden and Mehran Classification
Source: Medicina (Kaunas). 2026 Jul 14;62(7):1358. doi: 10.3390/medicina62071358 (PMC13414383; doi:10.3390/medicina62071358)
Supplement: Supplementary file 1 [file medicina-62-01358-s001.zip]

Archive with 2 entries (2 files):
- Supplementary Figure.pdf
- SupplementaryTables.pdf
